# Supplementary material for: SARS-CoV-2 Induces Epithelial-Enteric Neuronal Crosstalk Stimulating VIP Release
Source: Biomolecules. 2023 Jan 20;13(2):207. doi: 10.3390/biom13020207 (PMC9953368; doi:10.3390/biom13020207)
Supplement: Supplementary file 1 [file biomolecules-13-00207-s001.zip]

Archive with 1 entries (1 files):
- biomolecules-2070400-supplementary.pdf
